# Supplementary material for: Inhibitory Effects of Nitrogenous Metabolites from a Marine-Derived Streptomyces bacillaris on Isocitrate Lyase of Candida albicans
Source: Mar Drugs. 2022 Feb 13;20(2):138. doi: 10.3390/md20020138 (PMC8878140; doi:10.3390/md20020138)
Supplement: Supplementary file 1 [file marinedrugs-20-00138-s001.zip]

Archive with 1 entries (1 files):
- marinedrugs-1588795-supplementary.pdf
